# Supplementary material for: The Impact of Rhizospheric and Endophytic Bacteria on the Germination of Carajasia cangae: A Threatened Rubiaceae of the Amazon Cangas
Source: Microorganisms. 2024 Sep 6;12(9):1843. doi: 10.3390/microorganisms12091843 (PMC11433783; doi:10.3390/microorganisms12091843)
Supplement: Supplementary file 1 [file microorganisms-12-01843-s001.zip]

Archive with 1 entries (1 files):
- microorganisms-3159115-supplementary.pdf
